# Supplementary material for: Can intestinal absorption of dietary protein be improved through early exposure to plant-based diet?
Source: PLoS One. 2020 Jun 4;15(6):e0228758. doi: 10.1371/journal.pone.0228758 (PMC7272038; doi:10.1371/journal.pone.0228758)
Supplement: S1 File — This file contains the raw data for the histological and gene expression analysis of the zebrafish intestines. (XLSX) [file pone.0228758.s001.xlsx]

## Sheet: Gene Expression
PAPER:	Can Intestinal Absorption of Dietary Protein Be Improved Through Early Exposure to Plant-Based Diet?
AUTHORS:	Molinari, GS., McCracken, VJ., Wojno, M., Rimoldi, S., Terova, G., Kwasek, K.
CRITERIA:	Gene Expression
TISSUE:	Whole Intestine
METHODS:	RT-qPCR
UNIT:	ΔCt (Target Ct - Reference Ct)
Gene name:	IL-1b						Gene name:	TNF-a
	Group							Group
	- Control	FMBS-X-PP	FMBS-NP-PP	PPBS-X-PP	PPBS-NP-PP			- Control	FMBS-X-PP	FMBS-NP-PP	PPBS-X-PP	PPBS-NP-PP
Sample 1	12.74	13.49	12.43	13.08	14.39		Sample 1	15.57	14.46	13.59	13.02	11.12
Sample 2	14.1	11.84	13.63	13.32	13.02		Sample 2	13.01	13.21	12.24	12.56	12.37
Sample 3	13.66	14.15	12.2	13.5	13.36		Sample 3	13.47	11.37	11.99	12.29	14.58
Gene name:	SLC15a1						Gene name:	MMP9
	Group							Group
	- Control	FMBS-X-PP	FMBS-NP-PP	PPBS-X-PP	PPBS-NP-PP			- Control	FMBS-X-PP	FMBS-NP-PP	PPBS-X-PP	PPBS-NP-PP
Sample 1	6.46	6.87	8	10.14	8.32		Sample 1	15.6	14.48	13.27	14.7	12.87
Sample 2	6.91	5.55	7.52	9.81	7.51		Sample 2	15.55	18.04	15.71	14.75	14.49
Sample 3	5.29	6.47	6.93	9.26	8.09		Sample 3	14.69	14.61	15.64	13.45	14.71
							Gene name:	Fabp2
								Group
								- Control	FMBS-X-PP	FMBS-NP-PP	PPBS-X-PP	PPBS-NP-PP
							Sample 1	3.02	3.95	2.74	3.28	2.73
							Sample 2	4.27	3.12	3.36	3.37	2.83
							Sample 3	4.22	2.66	1.83	4.79	3.85

## Sheet: Histology
PAPER:	Can Intestinal Absorption of Dietary Protein Be Improved Through Early Exposure to Plant-Based Diet?
AUTHORS:	Molinari, GS., McCracken, VJ., Wojno, M., Rimoldi, S., Terova, G., Kwasek, K.
CRITERIA:	Intestinal Histology
TISSUE:	Distal Intestine
METHODS:	Villus Measurements
UNIT:	μm
Pre-PP Challenge
Intestinal Section: Distal
	Group
	+ Control			- Control			FMBS-X-PP			FMBS-NP-PP			PPBS-X-PP			PPBS-NP-PP
Measurement	Length	Width	L/W Ratio	Length	Width	L/W Ratio	Length	Width	L/W Ratio	Length	Width	L/W Ratio	Length	Width	L/W Ratio	Length	Width	L/W Ratio
1	209.796	65.954	3.18094	140.882	100.486	1.40201	165.598	62.427	2.65267	163.426	133.655	1.22275	193.725	97.773	1.98138	135.4	63.7	2.12559
2	207.706	91.35	2.27374	111.858	74.594	1.49956	109.646	75.906	1.4445	137.116	75.189	1.82362	139.44	71.941	1.93825	154.21	54.63	2.82281
3	188.639	88.795	2.12443	108.65	99.508	1.09187	100.049	63.126	1.58491	172.352	143.89	1.1978	111.828	72.195	1.54897	132.8	37.38	3.5527
4	201.274	78.46	2.56531	148.041	102.76	1.44065	71.669	69.164	1.03622	136.056	105.208	1.29321	113.511	105.714	1.07376	106.68	64.13	1.6635
5	214.863	104.702	2.05214	146.934	78.782	1.86507	146.494	67.839	2.15944	166.677	69.32	2.40446	146.138	138.034	1.05871	88.77	58.32	1.52212
6	120.419	59.235	2.0329	132.177	78.183	1.69061	92.06	64.303	1.43166	149.579	62.568	2.39066	114.34	77.57	1.47402	146.903	84.477	1.73897
7	141.227	46.008	3.06962	146.173	68.244	2.14192	104.363	69.017	1.51213	139.38	84.862	1.64243	162.302	73.336	2.21313	147.304	100.556	1.4649
8	191.995	48.815	3.93311				89.967	60.304	1.49189	137.99	90.394	1.52654	188.431	59.576	3.16287	167.01	112.977	1.47827
9	215.307	68.244	3.15496				110.973	68.618	1.61726	131.552	99.447	1.32284	166.38	61.934	2.68641	154.92	118.187	1.3108
10	160.625	113.05	1.42083				113.065	62.677	1.80393				181.704	66.894	2.7163	125.902	102.247	1.23135
11	190.954	86.451	2.20881				105.327	60.942	1.72832				187.681	58.019	3.23482	112.351	123.965	0.906312
12							96.803	51.685	1.87294				161.958	62.311	2.59919	94.263	93.971	1.00311
13													138.481	86.43	1.60223	103.596	124.767	0.830316
14																93.971	96.187	0.976962
15																110.8	98.697	1.12263
Post-PP Challenge
Intestinal Section: Distal
	Group
	+ Control			- Control			FMBS-X-PP			FMBS-NP-PP			PPBS-X-PP			PPBS-NP-PP
Measurement	Length	Width	L/W Ratio	Length	Width	L/W Ratio	Length	Width	L/W Ratio	Length	Width	L/W Ratio	Length	Width	L/W Ratio	Length	Width	L/W Ratio
1	267.798	100.499	2.66468	157.192	67.875	2.3159	135.404	58.283	2.32322	131.133	49.99	2.62318	134.649	63.05	2.13559	197.783	68.404	2.8914
2	252.98	95.566	2.64718	176.225	67.277	2.61939	118.22	71.03	1.66437	100.831	64.646	1.55974	100.311	72.175	1.38983	166.534	61.373	2.71347
3	237.952	69.136	3.4418	188.197	53.606	3.51075	89.56	80.26	1.11587	89.475	54.876	1.63049	119.683	50.593	2.3656	197.101	103.94	1.8963
4	207.059	63.63	3.25411	99.003	69.756	1.41928	110.127	49.862	2.20864	71.869	49.972	1.43819	113.453	76.004	1.49272	160.7	83.722	1.91945
5	83.459	54.411	1.53386	83.963	68.162	1.23182	87.241	71.292	1.22371	86.086	81.81	1.05227	141.245	61.517	2.29603	123.496	61.278	2.01534
6	104.783	51.238	2.04503	85.658	70.592	1.21342	118.852	49.622	2.39515	69.677	57.522	1.21131	136.244	114.995	1.18478	161.303	59.899	2.69292
7	97.501	48.802	1.99789	62.585	61.329	1.02048	86.766	46.567	1.86325	109.335	61.209	1.78626	122.523	58.312	2.10116	118.387	50.302	2.35352
8	89.066	49.769	1.78959	83.008	66.654	1.24536	128.108	46.032	2.78302	94.989	82.577	1.15031	130.642	67.974	1.92194	115.124	59.53	1.93388
9	99.832	54.814	1.82129	83.393	50.735	1.6437	102.413	50.099	2.04421	119.119	70.592	1.68743				121.033	43.064	2.81054
10							108.367	54.563	1.98609	137.248	71.788	1.91185				119.73	60.81	1.96892
11							110.17	60.304	1.82691	110.468	78.824	1.40145
12							83.096	50.861	1.63379
13							93.462	55.643	1.67967
